# Supplementary material for: The impact of global recruitment and country income on placebo rates in inflammatory bowel disease clinical trials
Source: J Crohns Colitis. 2026 Jun 25;20(6):jjag081. doi: 10.1093/ecco-jcc/jjag081 (PMC13303291; doi:10.1093/ecco-jcc/jjag081)
Supplement: jjag081_Supplementary_Data [file jjag081_supplementary_data.zip]

Archive with 8 entries (8 files):
- Figure S7 - Clinical Response by Normalized HDI.jpeg
- Figure S8 - Clinical Response by Normalized OOP_CHE.jpeg
- Figure S1 - GNI by Year.jpeg
- Figure S2 - Clinical Response over time.jpeg
- Figure S3 - Endoscopic Remission over time.jpeg
- Figure S4 - Endoscopic Response over time.jpeg
- Figure S5 - Endoscopic Remission by Normalized GNI.jpeg
- Figure S6 - Endoscopic Response by Normalized GNI.jpeg
